# Supplementary material for: Global MicroRNA Profiling of the Mouse Ventricles during Development of Severe Hypertrophic Cardiomyopathy and Heart Failure
Source: PLoS One. 2012 Sep 14;7(9):e44744. doi: 10.1371/journal.pone.0044744 (PMC3443088; doi:10.1371/journal.pone.0044744)
Supplement: Table S1 — (XLSX) [file pone.0044744.s004.xlsx]

## Sheet: Supplementary Table 1
SUPPLEMENTARY TABLE S1
miRNA assay	10do_dbl1	10do_dbl2	10do_dbl3	10do_DBL average	10do_DBL rank	10do_ntg1	10do_ntg2	10do_ntg3	10do_NTG average	10do_NTG rank	16do_dbl1	16do_dbl2	16do_dbl3	16do_DBL average	16do_DBL rank	16do_ntg1	16do_ntg2	16do_ntg3	16do_NTG average	16do_NTG rank
mmu-miR-133a-4395357	19.95	20.21	19.94	20.03	2	19.54	19.29	19.22	19.35	1	19.72	19.96	20.01	19.9	2	19.49	19.34	19.15	19.32	1
mmu-miR-126-3p-4395339	20.05	19.86	19.99	19.97	1	19.77	19.64	19.32	19.57	2	19.67	19.78	20.2	19.88	1	19.65	19.58	19.88	19.7	2
mmu-miR-24-4373072	21.4		21.3	21.35	3	21.62	21.03	20.93	21.19	3	20.6	21	21.01	20.87	3	21.25	21.27	21.32	21.28	4
mmu-miR-30c-4373060	21.38	21.65	21.66	21.56	4	21.34	21.17	21.29	21.27	4	21.62	21.71	21.71	21.68	4	21.23	21.09	21.06	21.12	3
mmu-miR-30b-4373290	22.07	22.01	22.01	22.03	5	21.82	21.58	21.26	21.55	5	21.96	22.04	22.1	22.03	5	21.68	21.59	21.47	21.58	5
mmu-miR-1-4395333	22.68	22.37	22.58	22.54	8	22.12	21.73	21.61	21.82	6	22.27	22.47	22.42	22.39	7	21.54	21.76	21.64	21.65	6
mmu-miR-16-4373121	22.03	22.09	22.07	22.06	6	22.01	21.94	21.9	21.95	7	21.9	22.28	22.39	22.19	6	22.04	21.89	22.33	22.09	7
mmu-miR-19b-4373098	22.26	22.39	22.1	22.25	7	22.26	22.06	22.23	22.18	8	22.31	22.62	22.74	22.56	9	22.48	22.82	22.36	22.56	9
mmu-miR-145-4395389		22.69	22.79	22.74	9	22.94	22.43	22.41	22.59	9	22.57	22.61	22.42	22.53	8	22.14	22.39	22.41	22.32	8
mmu-miR-484-4381032	23.39	23.03	22.95	23.12	10	23.07	23.15	22.98	23.07	10	22.95	23.37	23.37	23.23	11	23.29	23.16	23.44	23.3	13
mmu-miR-191-4395410	23.5	23.65	23.61	23.59	14	23.4	23.3	23.15	23.28	11	23.01	23.23	23.5	23.25	12	23.24	23.31	23.42	23.32	14
mmu-miR-133b-4395358	23.84	24.05	23.78	23.89	18	23.7	23.29	22.88	23.29	12	23.7	23.96	23.86	23.84	22	23.51	23.15	23.56	23.41	15
mmu-miR-126-5p-4373269	23.66	23.27	23.5	23.47	12	23.48	23.28	23.2	23.32	13	23.1	23.51	23.59	23.4	13	23.18	22.9	23.31	23.13	10
mmu-miR-30e-4395334	23.46	23.53	23.54	23.51	13	23.53	23.21	23.22	23.32	14	23.22	23.53	23.72	23.49	14	23.28	23.15	22.98	23.14	11
mmu-miR-26a-4395166	23.92	23.66	23.74	23.78	17	23.64	23.33	23.39	23.45	15	23.17	23.57	23.82	23.52	15	23.34	23.22		23.28	12
mmu-miR-17-4395419	23.3	23.52	23.4	23.41	11	23.56	23.51	23.36	23.48	16	23.39	23.84	23.72	23.65	17	23.95	24.17	23.6	23.91	20
mmu-miR-143-4395360	23.64	23.78	23.74	23.72	16	23.68	23.56	23.42	23.55	17	23.24	23.59	23.74	23.52	16	23.52	23.57	23.47	23.52	17
mmu-miR-125b-5p-4373148	23.59	23.82	23.7	23.71	15	23.86	23.65	23.33	23.61	18	22.83	23.18	23.16	23.05	10	23.6	23.5	23.38	23.49	16
mmu-let-7i-4395332	24.01		23.78	23.89	19	24	23.67	23.45	23.71	19	23.52	23.81	23.85	23.73	19	23.85	23.84	23.88	23.86	19
mmu-miR-30a-4373061	23.96	23.86	23.91	23.91	20	23.92	23.72	23.61	23.75	20	23.5	23.97	23.98	23.82	21	23.57	23.72	23.36	23.55	18
mmu-let-7g-4395393	23.99	24.09	23.87	23.98	21	24.21	23.86	23.74	23.94	21	24.03	23.98	24.05	24.02	23	23.98	24.06	24.1	24.05	22
mmu-miR-486-4378096	24.76	24.7	24.69	24.72	25	24.23	23.98	23.97	24.06	22	24.21	24.59	24.87	24.55	27	24.14	23.83	23.82	23.93	21
mmu-miR-20a-4373286	24.72	24.37	24.69	24.59	24	24.56	24.57	24.35	24.5	23	24.55	24.9	24.77	24.74	29	25.11	25.44	24.56	25.04	30
mmu-miR-26b-4395167	24.88	24.85	24.78	24.84	26	24.8	24.53	24.4	24.58	24	24.43	24.68	25.05	24.72	28	24.76	24.37	24.63	24.59	24
mmu-miR-199a-3p-4395415	24.27	24.44	24.49	24.4	22	24.99	24.7	24.41	24.7	25	23.63	23.6	23.83	23.69	18	24.9	24.84	24.71	24.82	27
mmu-let-7e-4395517		24.65	24.52	24.59	23	24.82	24.71	24.68	24.73	26	24.44	24.53	24.47	24.48	25	24.8	24.67	24.66	24.71	25
mmu-miR-125a-5p-4395309	25.13	25.19	24.58	24.97	29	24.98	24.91	24.49	24.79	27	24.64	25.13	25.18	24.98	36	24.98	25.51	25.22	25.24	34
mmu-miR-195-4373105	25.45	25.07	25.02	25.18	31	25.02	24.87	24.54	24.81	28	24.23	24.43	24.61	24.42	24	24.62	24.46	25.05	24.71	26
mmu-miR-30d-4373059	25.29	25.35	25.08	25.24	33	25.03	24.83	24.98	24.94	29	24.97	25.03	24.96	24.99	37	25.12	24.93	24.76	24.93	29
mmu-miR-93-4373302	24.96	25.07	24.98	25.01	30	25.16	24.84	24.87	24.96	30	25.06	25.82	25.67	25.52	44	25.3		25.46	25.38	36
mmu-miR-100-4373160	25.04	24.93	24.92	24.97	28	25.14	25	24.73	24.96	31	24.92	24.97		24.94	34	24.81	25.13	24.78	24.91	28
mmu-let-7c-4373167	24.88	25.12	24.82	24.94	27	25.45	24.99	24.9	25.11	32	24.75	24.88	24.71	24.78	30	24.95	25.09	25.55	25.2	32
mmu-miR-140-4373374	25.21	25.2	25.5	25.31	35	25.54	25.38	24.71	25.21	33	24.61	24.94	25	24.85	32	25.09	25.37	25.5	25.32	35
mmu-miR-106a-4395589	25.13	25.3	25.14	25.19	32	25.28	25.23	25.14	25.22	34	25.22	25.45	25.58	25.42	43	25.71	25.9	25.3	25.64	41
mmu-miR-301a-4373064	25.54	25.35	25.3	25.4	38	25.47	25.13	25.14	25.25	35	25.68	25.89	26.21	25.93	50	25.64	25.87	25.63	25.72	42
mmu-miR-29a-4395223	25.42	25.51	25.25	25.39	37	25.77	25.19	24.98	25.32	36	23.64	23.64	23.9	23.73	20	24.31	24.27	23.87	24.15	23
mmu-miR-139-5p-4395400	25.53	25.58	25.46	25.52	40	25.47	25.17	25.35	25.33	37	25.15	25.24	25.25	25.22	40	25.39	24.86	25.09	25.11	31
mmu-let-7d-4395394	25.22	25.33	25.32	25.29	34	25.51	25.21	25.29	25.34	38	25.18	25.31	25.5	25.33	42	25.32	25.51	25.38	25.4	39
mmu-miR-146a-4373132	25.86	25.75	25.73	25.78	45	25.82	25.51	25	25.44	39	24.55	24.87	25.11	24.84	31	25.34	25.16	25.67	25.39	37
mmu-miR-652-4395463	25.35	25.71	25.61	25.56	42	25.61	25.6	25.29	25.5	40	25.47	25.83	25.79	25.7	47	25.66	26.18	25.68	25.84	44
mmu-miR-27a-4373287	25.6	25.43	25.26	25.43	39	25.69		25.33	25.51	41	24.79	24.9	25.06	24.91	33	25.19	25.39	25.61	25.4	38
mmu-miR-27b-4373068	25.54	25.42	25.7	25.56	41	25.7	25.55	25.47	25.57	42	24.83	24.99	25.11	24.98	35	25.42	25.44	25.6	25.49	40
mmu-miR-335-5p-4373045	26.07	25.8	26.04	25.97	50	25.58	25.63	25.58	25.6	43	26.67	26.84	27.36	26.96	72	26.63	26.63	26.82	26.69	63
mmu-miR-328-4373049	25.96	25.79	25.7	25.82	48	26.02	25.54	25.35	25.64	44	25.59	25.78	25.62	25.66	45	25.42	26.51	25.88	25.94	46
mmu-miR-322-4378107	25.64	25.76	25.82	25.74	44	25.83	25.73	25.36	25.64	45	25.92	26.1	26.24	26.09	54		26.18	26.4	26.29	56
mmu-miR-148a-4373130	26.17	25.87	26.09	26.04	53	26.07	25.69	25.34	25.7	46	25.97	26.34	26.35	26.22	58	26.08	26.12	25.86	26.02	48
mmu-miR-130a-4373145	25.96	26.21	25.87	26.01	52	25.91	25.75	25.72	25.79	47	25.99	26.4	26.48	26.29	60	26.18	26.11	26.18	26.16	50
mmu-miR-21-4373090	25.09	25.43	25.52	25.35	36	26.06	25.78	25.57	25.8	48	24.46	24.35	24.73	24.51	26	25.78	26.06	25.63	25.83	43
mmu-miR-92a-4373013	25.74	25.87	25.83	25.81	47	25.87	25.85	25.73	25.82	49	25.94	26.3	26.25	26.17	55	26.04	25.96	25.61	25.87	45
mmu-miR-301b-4395730	26.49	25.77	25.96	26.07	56	25.96	25.73	25.78	25.82	50	26.17	26.47	26.57	26.4	64	26.49	26.5	26.03	26.34	57
mmu-miR-532-5p-4380928	26.08	26.04	26.09	26.07	55	25.98	25.86	25.65	25.83	51	26.1	26.36	26.75	26.4	63	26.57	26.83	26.47	26.62	62
mmu-miR-19a-4373099	25.82	26.03	26.07	25.97	51	25.97	25.86	25.68	25.84	52	25.89	26.36	26.35	26.2	57	26.32	26.39	26.08	26.26	53
mmu-miR-193b-4395597	25.89	25.81	25.86	25.85	49	26.08	25.95	25.57	25.87	53	25.94	26.01	26.02	25.99	52	26.18	26.43	26.18	26.26	54
mmu-miR-150-4373127	26.24	26.3	26.14	26.23	60	26.31	25.65	25.7	25.89	54	25.31	25.78	25.94	25.68	46	25.4	25.1	25.09	25.2	33
mmu-miR-15b-4373122	25.84	25.79	25.78	25.8	46	26	25.85	25.83	25.89	55	26	26.38	26.43	26.27	59	25.97	26.11	26.24	26.1	49
mmu-miR-152-4395170	26.21	26.01	25.93	26.05	54	25.95	26.08	25.77	25.93	56	25.75	25.81	26.07	25.88	49	26.06	26.15	26.3	26.17	51
mmu-miR-222-4395387	25.58	25.71	25.88	25.72	43	26.11	25.85	25.89	25.95	57	24.96	25.25	25.36	25.19	39	26.31	26.48	26.05	26.28	55
mmu-miR-499-4381047	26.46	26.2	26.15	26.27	61	26.18	25.94	25.85	25.99	58	26.4	26.79	26.9	26.7	66	26.47	26.11	26.1	26.23	52
mmu-miR-106b-4373155	26.2	26.13	26.31	26.21	59	26.22	26.18	25.99	26.13	59	26.55	26.83	26.94	26.77	68	26.45	26.59	26.71	26.58	60
mmu-miR-218-4373081	26.64	26.56	26.53	26.58	65	26.4	26.25	25.98	26.21	60	26.87	26.86	27.31	27.02	74	26.83	26.84	26.52	26.73	64
mmu-miR-574-3p-4395460	26.28	26.54	26.15	26.32	62	26.48	26.32	25.94	26.25	61	25.46	25.82	26.05	25.78	48	26.36	26.31	26.73	26.47	58
mmu-miR-342-3p-4395371	26.91	26.37	26.63	26.64	67	26.47	26.21	26.13	26.27	62	25.84	26.12	26.6	26.18	56	26.64	26.38	26.79	26.6	61
mmu-miR-223-4395406	26.07	26.23	26.23	26.17	58	26.54	26.38	25.98	26.3	63	24.89	25.08	25.54	25.17	38	25.95	25.98	26	25.98	47
mmu-miR-411-4381013	26.96	26.64	26.6	26.73	69	26.57	26.47	26.29	26.44	64	26.6	27.02	27.24	26.95	71	27.23	27.09	27.33	27.22	71
mmu-miR-331-3p-4373046	26.15	26.68	26.68	26.5	64	26.72	26.41	26.52	26.55	65	26.39	26.49	26.39	26.43	65	26.31	26.48	26.66	26.49	59
mmu-miR-214-4395417	26.14	26.17	26.03	26.11	57	26.9	26.69	26.45	26.68	66	25.12	25.21	25.33	25.22	41	26.82	26.82	26.84	26.83	66
mmu-miR-497-4381046	26.97	27	26.77	26.92	71	26.96	26.74	26.42	26.71	67	26.22	26.41	26.53	26.39	62	26.7	26.76	27.02	26.83	67
mmu-miR-127-4373147	26.66	26.63	26.76	26.68	68	27.01	26.79	26.42	26.74	68	26.8	27.19	26.95	26.98	73	27.28	27.14	27.18	27.2	70
mmu-let-7b-4373168	26.52	26.5	26.88	26.63	66	26.88	26.72	26.78	26.79	69	26.16	26.24	26.63	26.34	61	26.9	26.77	27.18	26.95	68
mmu-miR-320-4395388	26.96	26.94	27.1	27	72	27.02	26.83	26.61	26.82	70	26.69	26.87	26.97	26.84	69	27.22	26.85	26.85	26.97	69
mmu-miR-132-4373143	26.55	26.24	26.3	26.36	63	27.17	26.86	26.64	26.89	71	25.71	25.95	26.19	25.95	51	26.78	26.93	26.77	26.83	65
mmu-miR-28-4373067	27.12	27.29	27.13	27.18	74	27.12	26.55	27.28	26.98	72	26.69	26.96	27	26.88	70	27.57	27.25	27.12	27.31	73
mmu-miR-142-3p-4373136	27.22	27.06	27	27.09	73	27.18	26.9	26.95	27.01	73	25.41	26.07	26.56	26.01	53	27.2	27.39	27.69	27.42	74
mmu-miR-34a-4395168	26.78	26.89	26.89	26.85	70	27.47	26.94	26.92	27.11	74	26.61	26.69	26.85	26.72	67	27.41	27.14	27.24	27.27	72
mmu-miR-451-4373360	27.58	28.32	28.02	27.98	80	27.23	27.24	27.22	27.23	75	26.42	28.65	28.83	27.97	82	27.48	27.92	27.75	27.72	76
mmu-miR-379-4373349	27.37	27.54	27.73	27.55	76	27.62	27.54	26.96	27.37	76	27.53	27.7	27.8	27.68	80	28.08	28.4	27.74	28.08	80
mmu-miR-221-4373077	27.24	27.13	27.66	27.34	75	27.86	27.28	27.41	27.51	77	27.09	26.99	27.13	27.07	75	27.81	28.35	27.95	28.04	79
mmu-miR-335-3p-4395296	27.95	27.73	27.73	27.8	79	27.55	27.76	27.68	27.67	78	28.69	29.37	29.03	29.03	102	28.79	28.99	28.36	28.71	89
mmu-miR-296-5p-4373066	28.77	28.37	28.06	28.4	87	27.9	27.62	27.65	27.72	79		28.4	28.28	28.34	87	28.28	28.31	28.17	28.25	83
mmu-let-7a-4373169		27.79	27.76	27.78	78	27.97	27.83	27.48	27.76	80	27.61	27.59	27.56	27.59	79	27.84	27.89	27.83	27.86	78
mmu-miR-744-4395435	27.45	27.76	27.47	27.56	77	27.8	27.76	27.94	27.83	81	27.07	27.78	27.72	27.52	78	27.96	27.56	27.86	27.8	77
mmu-miR-155-4395701	27.85	28.03	28.35	28.08	81	27.88	27.9	27.73	27.84	82	27.65	27.56	28.48	27.9	81	27.64	27.78	27.52	27.65	75
mmu-miR-25-4373071	28.45	28.34	27.86	28.22	82	28.44	27.74	27.86	28.01	83	28	28.17	28.57	28.25	85	28.26	28.35	28.31	28.31	84
mmu-miR-434-3p-4395734	28.52	28.56	28.34	28.47	88	28.24	28.17	28.12	28.18	84	28.26	28.84	28.71	28.6	95	28.77	29.22	28.69	28.9	93
mmu-miR-340-5p-4395369	28.83	28.35	28.87	28.68	91	28.17	28.15	28.37	28.23	85	28.25	28.63	28.88	28.58	94	28.97	28.92	28.56	28.82	90
mmu-miR-103-4373158		28.33	28.24	28.28	83	28.27	28.37	28.13	28.26	86		28.42	28.7	28.56	93	28.32	28.69	28.72	28.57	87
mmu-miR-494-4395476	28.65	28.4	28.1	28.39	86	28.36	28.32	28.24	28.31	87	28.29	28.09	28.46	28.28	86	28.48	28.72	28.65	28.62	88
mmu-miR-365-4373194	28.48	28.2	28.3	28.33	85	28.59	28.24	28.18	28.34	88	27.83	28.06	28.32	28.07	83	28.1	28.54	28.55	28.4	85
mmu-miR-503-4395586	28.03	28.68	28.19	28.3	84	28.9	28.57	28.16	28.54	89	28.77	29.64	29.68	29.36	105	29.4	30.02	29.14	29.52	104
mmu-miR-676-4386776	28.47	28.51	28.86	28.61	89	28.78	28.77	28.16	28.57	90	28.61	29.08	29.15	28.95	97	28.9	29.03	28.76	28.9	92
mmu-miR-181a-4373117	28.71	28.84	28.8	28.78	94	28.81	28.22	28.69	28.58	91	28.86	29.09	28.78	28.91	96	28.97	28.77	29.15	28.96	95
mmu-miR-15a-4373123	28.71	28.6	28.69	28.67	90	28.77	28.49	28.57	28.61	92	28.41	28.85	28.4	28.55	92	28.4	28.43	28.45	28.42	86
mmu-miR-186-4395396	28.73	28.8		28.76	93	28.7	28.95	28.49	28.71	93	28.4	28.27	28.67	28.45	90	28.66	28.88	29.12	28.89	91
mmu-miR-532-3p-4395466	28.65	28.7	29.12	28.82	95	28.96	28.86	28.62	28.81	94	28.81	29.12	29.02	28.98	99	29.05	29.53	29.22	29.27	101
mmu-miR-376c-4395580	29.14	29.33	28.8	29.09	101	29.07	28.79	28.64	28.83	95	28.52	29.31	29.18	29	100	29.63	29.46	28.97	29.35	102
mmu-miR-23b-4373073	29.09	28.78	28.78	28.88	98	29.04	28.72		28.88	96		28.34	28.75	28.55	91		28.92	28.95	28.94	94
mmu-miR-204-4373094	29.18	28.51	28.9	28.86	97	28.99	29.17	28.69	28.95	97	28.04	28.5	28.69	28.41	89	28.28	28.07	28.39	28.25	82
mmu-miR-138-4395395	28.95	29	29.32	29.09	100	28.96	28.94	28.98	28.96	98	29.14	29.56	30.11	29.6	108	29.83	29.12	29.8	29.58	107
mmu-miR-539-4378103	29.4	29.47	28.96	29.28	104	28.86	29.06	29.1	29.01	99	29.95	30.11	29.75	29.94	119	29.8	29.79	29.71	29.77	112
mmu-miR-185-4395382	29.32	29.18	29.45	29.32	105	29.18	28.99	29	29.06	100	28.79	29.33	28.77	28.96	98	29.14	29.09	28.96	29.07	97
mmu-miR-146b-4373178	28.9	29.01	28.61	28.84	96	29.41	28.55	29.43	29.13	101	27.01	27.61	27.83	27.48	77	29.34	29.09	29.11	29.18	98
mmu-miR-200c-4395411	29.73	29.98	29.41	29.71	115	29.43	29.07	28.95	29.15	102	29.95	30.47	30.62	30.35	128	29.68	29.19	28.92	29.26	100
mmu-miR-130b-4373144	29.39	29.38	29.3	29.36	106	29.32	29.24	29	29.19	103	29.84	29.78	30.74	30.12	123	29.94	29.89	29.98	29.94	116
mmu-miR-29c-4395171	29.49	29.34	29.39	29.41	108	29.38	29.24	28.95	29.19	104	27.86	27.99	28.4	28.08	84	28.37	28.27	28.04	28.23	81
mmu-miR-203-4373095	29.4	29.56	29.46	29.47	111	29.67	29.08	28.83	29.19	105	29.15	28.98	29.25	29.13	103	29.11	29.18	28.62	28.97	96
mmu-miR-872-4395375	29.42	29.2	29.68	29.43	110	29.65	29.17	28.88	29.24	106	28.72	29.4	29.42	29.18	104	29.47		29.59	29.53	105
mmu-miR-136-4395641	29.37	29.37	29.37	29.37	107	29.55	29.3	29.07	29.31	107	29.32	30.23	29.8	29.78	116	29.86	29.81	30.28	29.98	117
mmu-miR-18a-4395533	29.2	29.44	29.02	29.22	102	29.33	29.09	29.57	29.33	108	29.34	30.04	29.96	29.78	115	29.98	30.01	30.06	30.02	120
mmu-miR-31-4373331	28.66	28.75	28.86	28.76	92	29.71	29.31	29.1	29.37	109	27.3	27.28	27.25	27.28	76	29.33	29.37	29.08	29.26	99
mmu-miR-107-4373154	30.35	30.27	29.7	30.11	127	29.78	28.99	29.36	29.38	110	30.03	29.57	31.77	30.46	130	30.18	30.19	30.35	30.24	122
mmu-miR-409-3p-4395443	29.11	29.59	28.98	29.23	103	29.47	29.19	29.49	29.38	111	29.41	29.87	29.96	29.75	112	30.14	31.33	29.47	30.32	124
mmu-miR-194-4373106	30.24	30.23	29.96	30.14	128	29.28	29.31	29.56	29.39	112	29.34	29.92	29.69	29.65	109	30.2	29.69	29.45	29.78	113
mmu-let-7f-4373164	29.56	29.8	29.46	29.61	112	29.54	29.45	29.18	29.39	113	29.38	29.41	29.77	29.52	107	29.6	29.44	29.66	29.57	106
mmu-miR-210-4373089	28.96	28.95		28.96	99	29.8	29.28	29.1	29.39	114	28.2	28.59		28.4	88	29.86	29.75	29.48	29.7	111
mmu-miR-450a-5p-4395414	29.5	29.88	29.51	29.63	113	29.61	29.16	29.67	29.48	115	30.35	30.78	30.89	30.68	135	30.05	29.89	29.85	29.93	115
mmu-miR-340-3p-4395370	29.98	29.79	29.73	29.83	121	29.46	29.66	29.79	29.64	116	29.4	30.08	29.69	29.72	111	29.39	29.43	30.22	29.68	110
mmu-miR-101a-4395364	29.52	30.11	29.59	29.74	117	29.96	29.44	29.54	29.65	117	30.07	29.89	29.32	29.76	113	30.13	29.59	29.31	29.67	109
mmu-miR-431-4395173	29.79	30.41	29.27	29.82	120	29.31	29.88	29.82	29.67	118	30.13	30.57	30.97	30.55	133	31.19	30.94	30.65	30.93	131
mmu-miR-128a-4395327	29.54	29.84	29.79	29.72	116	30.2	29.39	29.59	29.73	119	29.87	29.8	30.21	29.96	120	30.5	29.93	29.6	30.01	119
mmu-miR-324-5p-4373052	29.82	29.44	29.7	29.65	114	30	29.61	29.63	29.75	120	29.98	29.58	30.96	30.17	124	30.19	30.07	30.15	30.13	121
mmu-miR-192-4373108	30.36	29.47	29.47	29.77	118	29.98	29.63	29.78	29.8	121	29.74	29.67	29.75	29.72	110	29.97	29.46	29.44	29.62	108
mmu-miR-10a-4373153	30.06	29.98	29.89	29.98	124	29.85	29.6	29.99	29.82	122	28.94	29.78		29.36	106	29.5	29.26	29.59	29.45	103
mmu-miR-382-4373019	29.69	29.8	29.93	29.81	119	30.2	29.76	29.54	29.83	123	30.07	30.2	29.88	30.05	122	31.54	30.4	31.24	31.06	134
mmu-miR-467a-4395717	29.93	29.72	29.99	29.88	122	29.98	30.43	29.81	30.07	124	30.51	30.3	30.78	30.53	132	30.54	30.73	30.74	30.67	127
mmu-miR-151-3p-4373304	30.39	30.24	30.27	30.3	130	30.39	30.03	29.99	30.14	125	30.55	30.41	30.46	30.47	131	30.91	29.97	30.79	30.56	126
mmu-miR-208-4373091	30.23	30.27	31.18	30.56	133		30.47	29.87	30.17	126	30.28	30.01	30.74	30.34	127	30.23	29.95	29.79	29.99	118
mmu-miR-495-4381078	30.56	30.4	30.9	30.62	134	30.65	29.91	29.98	30.18	127	30.01	30.86	30.95	30.61	134	30.97	30.76	31.42	31.05	133
mmu-miR-224-4395683	30.21	29.37	30.22	29.93	123	30.51	30.27	29.91	30.23	128	29.61	29.8	29.92	29.78	114	30.43	30.48	29.95	30.29	123
mmu-miR-376a-4373347	30.64	30.72	30.88	30.75	136	30.58	30.01	30.28	30.29	129	30.4	30.74	31.06	30.74	138	31.11	30.96	31.19	31.09	137
mmu-miR-215-4373316	30.86	30.75	30.85	30.82	139	30.06	30.59	30.3	30.32	130	31.48	31.52		31.5	157	31.6	31.37	31.14	31.37	146
mmu-miR-10b-4395329	29.27	29.17	29.82	29.42	109	30.15	30.85	30.07	30.36	131	29.14	30.27	30.07	29.83	118	29.74	29.43	30.57	29.91	114
mmu-miR-345-5p-4395658	31.17	30.95	30.93	31.02	143	30.68	30.43	30.08	30.4	132	29.98	30.42	30.4	30.27	125	31.24	30.08	30.23	30.52	125
mmu-miR-339-5p-4395368	30.94	30.47	30.77	30.73	135	30.63	30.4	30.23	30.42	133	30.22	31.34	30.49	30.68	136	31.29	30.99	30.27	30.85	128
mmu-miR-351-4373345	30.23	30.87	30.35	30.48	131	30.46	30.62	30.25	30.44	134	31.64	31.72	31.86	31.74	161
mmu-miR-425-4380926		31.72	31.31	31.52	155	30.14	30.99	30.36	30.5	135	30.5	30.76	30.95	30.73	137	31.34	30.54	31.22	31.03	132
mmu-miR-298-4395728	29.42	30.64	30.06	30.04	125	30.67	30.52	30.71	30.63	136	31.65	31.01	31.13	31.26	150	31.97			31.97	158
mmu-miR-671-3p-4395433		31.16	31.57	31.37	151		30.71		30.71	137	31.42	31.77	30.42	31.2	147	31.3		31.04	31.17	139
mmu-miR-20b-4373263	30.26	31.28	31.04	30.86	140	30.74	30.95	30.51	30.73	138	30.95	31.14	31.41	31.17	145	30.97	31.33	30.91	31.07	135
mmu-miR-350-4395660	30.71	30.67	30.99	30.79	138	31.33	30.48	30.41	30.74	139	30.4	30.37	30.16	30.31	126	30.52	31.31	30.93	30.92	130
mmu-miR-542-5p-4395693	30.86	30.48	30.91	30.75	137	30.85	30.91	30.46	30.74	140	30.57	31.21	31.71	31.16	144	31.36	31.38	31.37	31.37	147
mmu-miR-672-4395438	29.95	29.97	30.26	30.06	126	30.26	31.81	30.26	30.78	141	31.46	30.95	31.13	31.18	146	31.22	30.52		30.87	129
mmu-miR-674-4395193	31.56	31.7		31.63	162			30.81	30.81	142	30.51	31.21	31.21	30.98	141		31.91	31.72	31.82	157
mmu-miR-98-4373009	30.74	30.61	31.38	30.91	141	30.94	30.83	30.74	30.83	143	30.69	30.41	31.28	30.79	139	30.97	30.8	31.58	31.12	138
mmu-miR-455-4395585	30.45	30.64	30.58	30.56	132	31.28	31.16	30.24	30.89	144	29.72	30.09	30.32	30.05	121	30.79	31.58	31.21	31.19	140
mmu-miR-337-5p-4395645	30.97	31.57	31.95	31.5	154	31.15	30.75	31.06	30.99	145	31.36	30.97	31.87	31.4	151	31.34	31.36		31.35	145
mmu-miR-542-3p-4378101	31.88	31.77		31.82	166	31.1	31.02	30.99	31.04	146	31.84			31.84	164
mmu-miR-361-4373035	31.85	31.39	31.74	31.66	163	31.68	30.73	30.81	31.08	147	30.27	31.13	31.07	30.82	140	31.42	30.73	31.74	31.3	142
mmu-miR-708-4395452		31.32		31.32	149	31.4	30.97	30.88	31.08	148						31.79		31.7	31.75	155
mmu-miR-9-4373285	30.99	31.07	31.32	31.13	145	31.34	31.13	30.93	31.13	149						30.91	31.32	31.01	31.08	136
mmu-miR-667-4386769	31.96	30.8	31.4	31.39	153	30.7	31.62	31.09	31.14	150	30.7	31.28	31.01	30.99	142	31.62	31.28		31.45	148
mmu-miR-362-3p-4395746	31.06	31.06	31.64	31.25	146	31.33	30.72	31.48	31.18	151	30.98	31.35		31.16	143	31.49	31.58	30.69	31.25	141
mmu-miR-337-3p-4395662	31.01	31.89	31.7	31.54	156	31.32	31.15	31.13	31.2	152	31.24			31.24	149
mmu-miR-491-4381053		31.02	30.95	30.98	142	31.61	31.17	31.23	31.34	153	31.27		31.73	31.5	156			31.63	31.63	151
mmu-miR-184-4373113	31.15	31.64	31.91	31.57	159		31.26	31.51	31.39	154	30.97	31.84	31.98	31.6	158
mmu-miR-208b-4395401		31.98		31.98	167	30.86		31.98	31.42	155
mmu-miR-188-5p-4395431	31.31			31.31	147	31.75	31.1	31.45	31.44	156	31.5	31.54	31.87	31.63	159		31.7		31.7	154
mmu-miR-190-4373110		31.54		31.54	157	31.42	31.71	31.29	31.47	157						31.87	30.82		31.35	144
mmu-miR-434-5p-4395711		31.63		31.63	161	31.5			31.5	158	31.89			31.89	165
mmu-miR-410-4378093	31.81	31.57	31.26	31.54	158	31.59	31.49	31.51	31.53	159	31.8	31.65	31.77	31.74	160
mmu-miR-148b-4373129	31.02		31.67	31.35	150	31.53	31.72	31.49	31.58	160	30.98	31.62	31.84	31.48	154	31.49	31.16		31.33	143
mmu-miR-34b-3p-4395748	30.82	31.3	31.03	31.05	144	31.72		31.52	31.62	161	29.98	29.57	29.86	29.8	117		31.61	31.72	31.67	152
mmu-miR-501-3p-4381069								31.63	31.63	162
mmu-miR-369-5p-4373195	31.31			31.31	148			31.7	31.7	163	31.49			31.49	155
mmu-miR-339-3p-4395663		31.73		31.73	164			31.72	31.72	164							31.68		31.68	153
mmu-miR-487b-4378102	31.23	31.5		31.37	152	31.78	31.96	31.71	31.82	165
mmu-miR-323-3p-4395338								31.97	31.97	166
mmu-miR-370-4395386	31.58			31.58	160		31.99		31.99	167
mmu-miR-324-3p-4395639								32	32	168
MammU6-4395470	20.66	20.58	20.09	20.44	-	20.75	20.17	20.27	20.4	-	20.01	20.76	20.65	20.47	-	20.44	20.56	20.56	20.52	-
mmu-miR-685-4386748	31.14	30.4	29.34	30.29	129						28.1	29.21	29.71	29.01	101
mmu-miR-500-4395736	31.82			31.82	165
mmu-miR-122-4395356													30.44	30.44	129
mmu-miR-29b-4373288											30.67	31.6	31.38	31.22	148		31.76		31.76	156
mmu-miR-199a-5p-4373272											31.87	30.93		31.4	152
mmu-miR-142-5p-4395359											31.41			31.41	153
mmu-miR-490-4373215													31.79	31.79	162			31.59	31.59	150
mmu-miR-423-5p-4395451											31.82			31.82	163
mmu-miR-129-3p-4373297																		31.57	31.57	149
